# Supplementary material for: Africanized honey bees in Colombia exhibit high prevalence but low level of infestation of Varroa mites and low prevalence of pathogenic viruses
Source: PLoS One. 2021 May 20;16(5):e0244906. doi: 10.1371/journal.pone.0244906 (PMC8136659; doi:10.1371/journal.pone.0244906)
Supplement: S1 Dataset — (XLSX) [file pone.0244906.s007.xlsx]

## Sheet: All
Sample ID	Municipality	Region	ABPV_A	ABPV_L	BQCV_A	BQCV_L	DWV_A	DWV_L	SBV_A	SBV_L	VIL	Altitude (m)	Date of Collection	Season		Notes:
6	Turmeque	Boyaca	0	0	1	0	1	1	0	0	0	2831.98	2013-10-01	1		Viral prevalence:	A= adult, L=larvae
7	Turmeque	Boyaca	0	0	0	0	1	1	0	0	5.7	2831.98	2013-10-01	1			Positive=1
8	Turmeque	Boyaca	0	0	1	0	1	1	0	0	0	2831.98	2013-10-01	1			Negative=0
9	Turmeque	Boyaca	0	0	0	0	0	0	0	0	5.7	2831.98	2013-10-01	1
10	Umbita	Boyaca	0	0	0	0	1	1	0	0	1.9	2831.98	2013-10-01	1		Season	Rainy season =1
11	Umbita	Boyaca	0	0	0	0	1	1	0	0	4	2831.98	2013-10-01	1			Dry season= 0
12	Umbita	Boyaca	0	0	1	0	1	1	0	0	4.9	2831.98	2013-10-01	1
13	Umbita	Boyaca	0	0	1	0	1	0	0	0	1.3	2831.98	2013-10-01	1
14	Umbita	Boyaca	0	0	0	0	0	1	0	0	0.9	2831.98	2013-10-01	1
15	Turmeque	Boyaca	0	0	1	0	1	1	0	0	1.3	2831.98	2013-10-01	1
16	Turmeque	Boyaca	1	1	1	1	1	1	0	0	0	2831.98	2013-10-01	1
17	Turmeque	Boyaca	0	1	0	0	1	1	0	0	2.9	2831.98	2013-10-01	1
18	Turmeque	Boyaca	0	1	0	0	1	1	0	0	1.9	2831.98	2013-10-01	1
19	Turmeque	Boyaca	1	0	0	1	1	1	0	0	0	2831.98	2013-10-01	1
20	Turmeque	Boyaca	0	0	0	0	0	0	0	0	2.6	2831.98	2013-10-01	1
21	Turmeque	Boyaca	0	0	0	0	0	0	0	0	0	2831.98	2013-10-01	1
22	Turmeque	Boyaca	0	0	1	0	1	1	0	0	1.5	2831.98	2013-10-01	1
23	Turmeque	Boyaca	0	0	1	0	1	0	0	0	5.6	2831.98	2013-10-01	1
24	Santa Marta	Magdalena	0	0	0	0	1	0	0	0	0	1050.51	2013-11-01	1
25	Santa Marta	Magdalena	0	0	0	0	1	1	0	0	1.8	1050.51	2013-11-01	1
26	Santa Marta	Magdalena	1	1	0	0	1	1	0	0	0	1050.51	2013-11-01	1
27	Santa Marta	Magdalena	1	1	0	0	1	1	0	0	8.3	1050.51	2013-11-01	1
28	Santa Marta	Magdalena	0	0	0	0	1	0	0	0	4.7	1050.51	2013-11-01	1
29	Palmitos	Sucre	1	1	1	1	1	1	0	0	4.7	191.436	2013-03-01	0
30	Palmitos	Sucre	1	0	1	0	1	1	0	0	0.8	191.436	2013-03-01	0
31	Palmitos	Sucre	0	1	0	0	1	1	0	0	4.1	191.436	2013-03-01	0
32	Palmitos	Sucre	1	1	0	0	1	0	0	0	0	191.436	2013-03-01	0
33	Palmitos	Sucre	0	1	1	0	1	0	0	0	1	191.436	2013-03-01	0
34	San Mateo	Boyaca	0	1	1	1	1	1	1	0	0.7	2831.98	2013-10-01	1
35	San Mateo	Boyaca	0	0	1	1	1	1	1	0	2.1	2831.98	2013-10-01	1
36	San Mateo	Boyaca	0	0	0	0	1	1	0	0	6.1	2831.98	2013-10-01	1
37	San Mateo	Boyaca	0	0	0	1	1	1	0	0	4.3	2831.98	2013-10-01	1
38	San Mateo	Boyaca	0	0	1	0	1	1	1	0	9	2831.98	2013-10-01	1
39	San Mateo	Boyaca	0	0	1	1	1	1	1	0	1.1	2831.98	2013-10-01	1
40	San Mateo	Boyaca	0	0	1	1	1	1	1	0	1.7	2831.98	2013-10-01	1
41	San Mateo	Boyaca	1	0	0	0	0	1	0	0	6.1	2831.98	2013-10-01	1
42	San Mateo	Boyaca	0	0	0	0	0	0	0	0	2.1	2831.98	2013-10-01	1
43	San Mateo	Boyaca	1	0	1	0	1	0	1	0	2	2831.98	2013-10-01	1
44	San Mateo	Boyaca	0	0	0	0	1	0	1	0	3.5	2831.98	2013-10-01	1
45	San Mateo	Boyaca	0	0	0	0	0	0	0	0	0	2831.98	2013-10-01	1
46	Boavita	Boyaca	0	0	0	0	0	0	0	0	10.8	2831.98	2013-10-01	1
47	Boavita	Boyaca	0	0	1	0	0	1	0	0	3.1	2831.98	2013-10-01	1
48	Boavita	Boyaca	1	0	0	0	0	1	0	0	7.4	2831.98	2013-10-01	1
49	Boavita	Boyaca	1	0	0	0	0	0	0	0	12	2831.98	2013-10-01	1
50	Soata	Boyaca	1	0	1	0	1	1	1	0	5.6	2831.98	2013-10-01	1
51	Soata	Boyaca	0	0	1	0	1	0	0	0	4.7	2831.98	2013-10-01	1
52	Soata	Boyaca	1	0	1	0	1	0	1	0	1.9	2831.98	2013-10-01	1
53	Soata	Boyaca	1	0	1	0	1	0	0	0	0.6	2831.98	2013-10-01	1
56	Santa Marta	Magdalena	0	0	0	0	0	1	0	1	2	1050.51	2013-11-01	1
57	Santa Marta	Magdalena	0	0	0	0	0	0	0	1	3.2	1050.51	2013-11-01	1
58	Santa Marta	Magdalena	0	0	0	0	0	1	0	1	1.3	1050.51	2013-11-01	1
59	Santa Marta	Magdalena	0	0	0	1	0	0	0	1	14.3	1050.51	2013-11-01	1
60	Santa marta	Magdalena	0	0	0	1	0	0	0	0	0.6	1050.51	2013-11-01	1
61	Santa marta	Magdalena	0	0	1	1	0	1	0	1	6.4	1050.51	2013-11-01	1
62	Santa marta	Magdalena	0	0	0	1	0	1	1	1	10	1050.51	2013-11-01	1
63	Santa marta	Magdalena	0	0	0	1	0	1	0	1	5.9	1050.51	2013-11-01	1
64	Santa marta	Magdalena	0	0	1	1	0	0	1	1	0	1050.51	2013-11-01	1
65	Santa marta	Magdalena	0	0	0	1	0	1	0	1	7.5	1050.51	2013-11-01	1
66	Santa marta	Magdalena	0	0	0	1	0	0	0	0	4.1	1050.51	2013-11-01	1
67	Santa marta	Magdalena	0	0	0	0	0	0	0	0	2.1	1050.51	2013-11-01	1
68	Santa marta	Magdalena	0	0	0	0	0	0	0	0	22.7	1050.51	2013-11-01	1
69	Santa marta	Magdalena	1	0	0	0	0	1	1	0	7.1	1050.51	2013-11-01	1
71	Cienaga	Magdalena	1	0	0	0	0	1	1	1	5.7	1050.51	2013-11-01	1
72	Cienaga	Magdalena	0	0	0	1	0	0	0	1	2.4	1050.51	2013-11-01	1
73	Cienaga	Magdalena	0	0	0	0	0	0	1	0	5.2	1050.51	2013-11-01	1
74	Cienaga	Magdalena	0	0	0	0	0	1	0	0	10.1	1050.51	2013-11-01	1
75	Cienaga	Magdalena	0	0	1	0	0	1	0	0	10.8	1050.51	2013-11-01	1
76	Cienaga	Magdalena	1	0	1	0	0	1	0	1	5.4	1050.51	2013-11-01	1
77	Cienaga	Magdalena	0	0	0	0	0	1	1	0	8.9	1050.51	2013-11-01	1
78	Cienaga	Magdalena	0	0	0	1	1	0	1	1	6.1	1050.51	2013-11-01	1
80	Carmen de Bolivar	Sucre	0	0	0	0	1	0	0	0	10.4	191.436	2013-03-01	0
81	Carmen de Bolivar	Sucre	1	0	0	0	1	0	0	0	1.8	191.436	2013-03-01	0
82	Carmen de Bolivar	Sucre	0	0	0	0	1	0	0	0	4.9	191.436	2013-03-01	0
83	Carmen de Bolivar	Sucre	1	0	0	0	1	1	0	0	2.4	191.436	2013-03-01	0
84	Carmen de Bolivar	Sucre	0	0	0	0	0	0	0	0	3.6	191.436	2013-03-01	0
85	Palmitos	Sucre	1	0	0	0	1	1	0	0	7.2	191.436	2013-03-01	0
86	Palmitos	Sucre	1	0	0	0	1	1	0	0	0.7	191.436	2013-03-01	0
87	Palmitos	Sucre	0	0	0	0	1	1	0	0	0.8	191.436	2013-03-01	0
88	Palmitos	Sucre	0	0	0	0	0	0	1	0	13	191.436	2013-03-01	0
89	Palmitos	Sucre	0	0	0	0	0	0	1	0	2.7	191.436	2013-03-01	0
90	Roble	Sucre	0	0	0	0	0	0	0	0	1.9	191.436	2013-03-01	0
91	Roble	Sucre	0	0	0	0	1	0	1	0	0.8	191.436	2013-03-01	0
92	Roble	Sucre	0	0	0	0	0	0	1	0	4.6	191.436	2013-03-01	0
93	Roble	Sucre	0	0	0	0	0	0	0	0	8.3	191.436	2013-03-01	0
94	Roble	Sucre	0	0	0	0	0	0	0	0	0.6	191.436	2013-03-01	0
95	Since	Sucre	0	0	0	0	0	1	0	0	0.7	191.436	2013-03-01	0
96	Since	Sucre	0	0	0	0	1	1	0	0	2.2	191.436	2013-03-01	0
97	Since	Sucre	0	0	0	0	1	1	0	0	0.7	191.436	2013-03-01	0
98	Since	Sucre	0	0	0	0	0	0	0	0	4	191.436	2013-03-01	0
99	San pedro	Magdalena	0	0	1	0	0	1	0	1	11.7	1430.89	2014-06-01	1
100	San pedro	Magdalena	0	0	0	0	0	0	0	0	3.48	1430.89	2014-06-01	1
101	San pedro	Magdalena	0	0	0	0	0	0	1	1	3.96	1430.89	2014-06-01	1
102	San pedro	Magdalena	0	0	1	0	0	0	1	1	0	1430.89	2014-06-01	1
104	San pedro	Magdalena	0	1	0	0	0	0	1	1	6.75	1430.89	2014-06-01	1
105	San pedro	Magdalena	0	0	1	0	0	0	1	1	0.9	1430.89	2014-06-01	1
106	San pedro	Magdalena	1	0	0	0	0	0	1	1	2.8	1430.89	2014-06-01	1
107	San pedro	Magdalena	0	0	1	0	0	0	1	1	1.04	1430.89	2014-06-01	1
108	San pedro	Magdalena	0	1	1	0	0	0	1	1	3.3	1430.89	2014-06-01	1
109	San pedro	Magdalena	0	1	1	0	0	1	1	1	2.3	1430.89	2014-06-01	1
110	San pedro	Magdalena	0	1	1	0	0	0	0	1	0.9	1430.89	2014-06-01	1
111	Siberia	Magdalena	0	0	1	0	0	0	0	0	7.2	895.29	2014-06-01	1
112	Siberia	Magdalena	0	0	1	0	0	0	1	0	7.47	895.29	2014-06-01	1
113	Siberia	Magdalena	0	0	1	0	0	0	1	0	8.9	895.29	2014-06-01	1
114	Siberia	Magdalena	0	0	0	0	0	0	0	0	8.75	895.29	2014-06-01	1
115	Siberia	Magdalena	0	0	0	0	0	0	0	0	8.3	895.29	2014-06-01	1
116	Siberia	Magdalena	1	0	0	0	0	0	0	0	10.9	895.29	2014-06-01	1
117	Siberia	Magdalena	0	0	1	0	0	0	1	0	2.7	895.29	2014-06-01	1
118	Siberia	Magdalena	0	0	1	0	1	0	1	0	6.7	895.29	2014-06-01	1
119	Siberia	Magdalena	0	0	0	0	0	0	0	0	11.2	895.29	2014-06-01	1
120	Siberia	Magdalena	0	0	0	1	0	0	0	0	4.1	895.29	2014-06-01	1
121	Siberia	Magdalena	0	0	0	0	0	0	0	0	19.6	895.29	2014-06-01	1
122	Siberia	Magdalena	0	0	1	0	0	0	1	0	15.1	895.29	2014-06-01	1
123	Siberia	Magdalena	0	0	1	0	0	0	1	0	5.1	867.925	2014-06-01	1
124	Siberia	Magdalena	0	1	0	0	0	0	0	0	3.79	867.925	2014-06-01	1
125	Siberia	Magdalena	0	0	0	0	0	0	1	0	3.16	867.925	2014-06-01	1
126	Siberia	Magdalena	1	0	0	0	0	0	0	0	6.16	867.925	2014-06-01	1
127	Siberia	Magdalena	0	0	0	0	0	0	0	1	12.1	867.925	2014-06-01	1
128	Siberia	Magdalena	0	0	1	0	1	1	1	0	18	867.925	2014-06-01	1
129	Siberia	Magdalena	1	0	0	0	0	0	0	0	7.27	867.925	2014-06-01	1
130	Siberia	Magdalena	0	0	1	0	0	0	0	0	2.51	867.925	2014-06-01	1
131	Siberia	Magdalena	0	0	1	0	1	0	1	0	7.14	867.925	2014-06-01	1
132	Siberia	Magdalena	0	0	1	0	0	0	1	0	0.8	867.925	2014-06-01	1
133	Siberia	Magdalena	0	0	0	0	0	0	0	0	8.8	867.925	2014-06-01	1
134	Siberia	Magdalena	0	0	1	0	0	0	1	0	7.4	867.925	2014-06-01	1
135	Siberia	Magdalena	0	0	1	0	0	0	1	0	4.72	1006.16	2014-06-01	1
136	Siberia	Magdalena	1	0	1	0	0	0	1	0	12.19	1006.16	2014-06-01	1
137	Siberia	Magdalena	0	0	1	0	1	0	1	0	6	1006.16	2014-06-01	1
138	Siberia	Magdalena	0	0	1	0	0	0	1	1	7.05	1006.16	2014-06-01	1
139	Siberia	Magdalena	0	0	1	0	0	0	1	0	0.67	1006.16	2014-06-01	1
140	Siberia	Magdalena	0	0	0	0	0	0	1	0	7.5	1006.16	2014-06-01	1
141	Siberia	Magdalena	1	0	1	0	0	0	1	0	14.4	1006.16	2014-06-01	1
142	Palmor	Magdalena	1	0	1	0	0	0	1	0	5.6	979.731	2014-06-01	1
143	Palmor	Magdalena	0	0	1	0	0	0	1	0	1.32	979.731	2014-06-01	1
144	Palmor	Magdalena	1	0	1	0	0	0	1	1	7.53	979.731	2014-06-01	1
145	Palmor	Magdalena	0	0	0	0	0	0	0	0	5.1	979.731	2014-06-01	1
146	Palmor	Magdalena	0	0	0	0	0	0	0	1	3.77	979.731	2014-06-01	1
147	Palmor	Magdalena	0	0	0	0	0	0	0	1	4.2	979.731	2014-06-01	1
148	Palmor	Magdalena	0	0	0	0	0	0	0	0	7	979.731	2014-06-01	1
149	Palmor	Magdalena	1	0	0	0	0	0	0	0	6.6	979.731	2014-06-01	1
151	Palmor	Magdalena	0	0	0	1	0	0	1	1	1.5	979.731	2014-06-01	1
152	Palmor	Magdalena	0	0	0	1	0	0	1	0	5	979.731	2014-06-01	1
153	Palmor	Magdalena	1	1	0	1	0	0	1	1	10	979.731	2014-06-01	1
154	Palmor	Magdalena	0	1	0	1	0	0	1	1	12.1	979.731	2014-06-01	1
155	Palmor	Magdalena	1	0	0	0	0	0	0	0	10.2	979.731	2014-06-01	1
157	Palmor	Magdalena	0	0	0	1	0	0	1	1	5.33	979.731	2014-06-01	1
158	Palmor	Magdalena	1	0	0	1	0	0	1	1	4.89	979.731	2014-06-01	1
159	Palmor	Magdalena	1	0	0	0	0	0	1	0	3.62	1467.66	2014-06-01	1
160	Palmor	Magdalena	0	0	0	0	0	0	1	0	8.28	1467.66	2014-06-01	1
161	Palmor	Magdalena	0	0	0	0	0	0	1	0	3.1	1467.66	2014-06-01	1
162	Palmor	Magdalena	0	0	1	0	0	0	1	0	4.46	1467.66	2014-06-01	1
163	Palmor	Magdalena	0	0	0	0	0	0	1	0	4.47	1467.66	2014-06-01	1
164	Palmor	Magdalena	0	0	0	0	0	0	1	0	3.78	1467.66	2014-06-01	1
165	Palmor	Magdalena	0	0	0	0	0	0	1	0	7.7	1467.66	2014-06-01	1
166	Palmor	Magdalena	0	0	1	0	0	0	1	0	4.72	1467.66	2014-06-01	1
167	Palmor	Magdalena	0	0	0	0	0	0	1	0	6.39	1467.66	2014-06-01	1
168	Palmor	Magdalena	0	0	0	0	0	0	1	0	12.4	1467.66	2014-06-01	1
169	Palmor	Magdalena	0	0	0	0	0	0	1	0	5.97	1467.66	2014-06-01	1
170	Palmor	Magdalena	0	0	1	0	1	0	1	0	1.29	1467.66	2014-06-01	1
171	Palmor	Magdalena	0	0	1	0	1	0	1	0	11.1	1467.66	2014-06-01	1
172	Palmor	Magdalena	0	0	1	0	0	0	1	0	2.33	1467.66	2014-06-01	1
173	Palmor	Magdalena	0	0	1	0	1	0	0	0	0.5	1467.66	2014-06-01	1
174	Palmor	Magdalena	0	0	1	0	1	0	1	0	2.6	1467.66	2014-06-01	1
175	Palmor	Magdalena	0	0	1	0	1	0	1	0	6.3	1467.66	2014-06-01	1
176	Palmor	Magdalena	0	0	1	0	0	0	1	0	4.4	1467.66	2014-06-01	1
177	Palmor	Magdalena	1	0	1	0	0	0	0	0	9	1467.66	2014-06-01	1
178	Palmor	Magdalena	0	0	0	0	1	0	1	0	8.9	1467.66	2014-06-01	1
179	Palmor	Magdalena	0	0	0	0	1	0	1	1	3.1	1467.66	2014-06-01	1
180	Fundacion	Magdalena	1	0	0	0	1	0	1	1	2.27	1079.3	2014-06-01	1
181	Fundacion	Magdalena	0	0	0	0	1	0	0	1	0.7	1079.3	2014-06-01	1
182	Fundacion	Magdalena	0	0	0	0	0	0	0	1	3.6	1079.3	2014-06-01	1
183	Fundacion	Magdalena	0	0	0	0	0	0	0	1	8.63	1079.3	2014-06-01	1
184	Fundacion	Magdalena	0	0	0	1	0	0	0	1	5.8	1079.3	2014-06-01	1
185	Fundacion	Magdalena	0	0	0	1	0	0	1	1	4.1	1079.3	2014-06-01	1
186	Fundacion	Magdalena	1	0	0	0	1	0	1	0	4.7	1079.3	2014-06-01	1
187	Fundacion	Magdalena	1	0	0	0	0	0	1	0	3.1	1079.3	2014-06-01	1
188	Fundacion	Magdalena	0	0	0	0	1	1	1	0	7.2	1079.3	2014-06-01	1
189	Fundacion	Magdalena	0	0	0	0	0	0	0	0	7.1	1079.3	2014-06-01	1
190	Fundacion	Magdalena	1	0	0	0	1	0	0	0	8.18	1079.3	2014-06-01	1
192	Fundacion	Magdalena	1	0	1	1	1	1	1	0	17.7	1079.3	2014-06-01	1
193	Fundacion	Magdalena	0	0	0	0	1	0	1	1	14.6	1079.3	2014-06-01	1
194	Fundacion	Magdalena	1	0	0	1	1	0	1	1	2.56	1079.3	2014-06-01	1
195	Fundacion	Magdalena	0	0	0	0	1	0	1	1	3.6	1079.3	2014-06-01	1
196	Fundacion	Magdalena	0	0	0	0	1	0	1	1	8.45	1079.3	2014-06-01	1
199	Fundacion	Magdalena	0	0	0	0	0	0	1	1	3.7	1079.3	2014-06-01	1
200	Fundacion	Magdalena	1	0	1	0	1	0	1	1	2.56	1079.3	2014-06-01	1
201	Fundacion	Magdalena	0	0	0	0	0	0	0	1	2.89	1079.3	2014-06-01	1
202	Fundacion	Magdalena	0	0	0	0	1	0	1	1	5.5	1079.3	2014-06-01	1
203	Fundacion	Magdalena	1	0	1	1	0	0	1	0	2.77	741.932	2014-06-01	1
204	Fundacion	Magdalena	1	0	0	0	0	0	0	1	7.6	741.932	2014-06-01	1
205	Fundacion	Magdalena	0	0	0	0	1	1	0	1	3.88	741.932	2014-06-01	1
206	Fundacion	Magdalena	0	0	0	1	1	0	1	1	9	741.932	2014-06-01	1
207	Fundacion	Magdalena	0	0	0	0	1	0	1	1	4.09	741.932	2014-06-01	1
208	Fundacion	Magdalena	0	0	0	0	0	0	0	1	4.16	741.932	2014-06-01	1
209	Fundacion	Magdalena	1	0	0	0	1	1	0	1	7.36	741.932	2014-06-01	1
210	Fundacion	Magdalena	0	0	0	1	0	0	0	1	7	741.932	2014-06-01	1
211	Fundacion	Magdalena	0	0	0	0	1	0	1	1	10.8	741.932	2014-06-01	1
212	Fundacion	Magdalena	0	0	0	0	0	0	0	1	0	741.932	2014-06-01	1
213	Fundacion	Magdalena	0	0	1	0	1	0	1	0	7.9	741.932	2014-06-01	1
214	Fundacion	Magdalena	1	0	0	0	0	0	1	1	10.4	741.932	2014-06-01	1
215	Fundacion	Magdalena	1	0	0	0	0	0	1	1	0	741.932	2014-06-01	1
216	Fundacion	Magdalena	0	0	0	0	0	0	1	1	5	741.932	2014-06-01	1
217	Fundacion	Magdalena	1	0	0	0	0	0	1	0	3.78	741.932	2014-06-01	1
218	Fundacion	Magdalena	0	0	0	0	0	0	0	1	10.05	741.932	2014-06-01	1
219	Fundacion	Magdalena	1	0	0	0	0	0	0	0	6.41	741.932	2014-06-01	1
220	Fundacion	Magdalena	1	0	0	0	0	0	1	1	6.59	741.932	2014-06-01	1
221	Fundacion	Magdalena	0	0	0	0	0	0	0	1	10.3	741.932	2014-06-01	1
222	Fundacion	Magdalena	0	0	1	0	0	0	1	1	2.18	741.932	2014-06-01	1
223	Fundacion	Magdalena	0	0	0	1	0	0	1	1	4.5	741.932	2014-06-01	1
224	Fundacion	Magdalena	1	0	0	0	0	0	0	0	2.22	741.932	2014-06-01	1
225	Fundacion	Magdalena	0	0	0	0	0	0	0	0	7.77	741.932	2014-06-01	1
226	Fundacion	Magdalena	0	0	0	0	0	0	0	0	12.4	741.932	2014-06-01	1
227	Fundacion	Magdalena	0	0	0	0	0	0	1	0	1.1	741.932	2014-06-01	1
228	Fundacion	Magdalena	0	0	0	0	0	0	0	1	3.3	741.932	2014-06-01	1
229	Guacheta	Boyaca	0	0	0	0	0	0	0	0	1.43	2864.05	2014-07-01	0
230	Guacheta	Boyaca	0	0	0	0	1	0	0	0	2.84	2864.05	2014-07-01	0
231	Guacheta	Boyaca	0	0	0	0	1	0	0	0	8.18	2864.05	2014-07-01	0
232	Guacheta	Boyaca	0	0	0	0	0	0	0	1	2.24	2864.05	2014-07-01	0
233	Guacheta	Boyaca	0	0	0	0	0	1	1	0	3.8	2864.05	2014-07-01	0
234	Guacheta	Boyaca	0	0	1	0	1	0	1	0	1.11	3006.46	2014-07-01	0
235	Guacheta	Boyaca	0	0	1	0	0	0	0	0	3.92	3006.46	2014-07-01	0
236	Guacheta	Boyaca	0	0	1	0	0	0	0	1	6	3006.46	2014-07-01	0
237	Guacheta	Boyaca	0	0	0	0	1	0	1	0	11.37	3006.46	2014-07-01	0
238	Guacheta	Boyaca	0	0	0	0	0	1	0	0	4.26	3245.33	2014-07-01	0
239	Guacheta	Boyaca	0	0	0	0	0	1	0	0	0.54	3245.33	2014-07-01	0
240	Guacheta	Boyaca	0	0	0	0	0	1	0	1	0	3245.33	2014-07-01	0
241	Guacheta	Boyaca	0	0	0	0	0	1	0	0	2.16	3245.33	2014-07-01	0
242	Guacheta	Boyaca	0	0	0	0	1	0	1	1	0	3140.51	2014-07-01	0
243	Guacheta	Boyaca	0	0	1	0	0	0	1	0	0.94	3140.51	2014-07-01	0
244	Guacheta	Boyaca	0	0	0	0	0	0	0	0	2.29	3140.51	2014-07-01	0
245	Guacheta	Boyaca	0	0	0	0	1	1	1	0	3.18	3140.51	2014-07-01	0
246	Guacheta	Boyaca	0	0	1	0	0	1	0	0	1.38	2981.01	2014-07-01	0
247	Guacheta	Boyaca	0	0	0	0	0	0	1	0	0	2981.01	2014-07-01	0
248	Guacheta	Boyaca	0	0	1	0	0	0	1	0	1.69	2981.01	2014-07-01	0
249	Guacheta	Boyaca	0	0	0	0	0	0	1	0	2.45	2981.01	2014-07-01	0
250	Guacheta	Boyaca	0	0	0	0	0	0	1	0	2.81	2981.01	2014-07-01	0
251	Guacheta	Boyaca	0	0	0	0	0	0	1	0	1.63	2896.9	2014-07-01	0
252	Guacheta	Boyaca	0	0	0	0	1	0	0	1	4.42	2896.9	2014-07-01	0
253	Guacheta	Boyaca	0	0	0	0	0	0	0	0	1.8	2896.9	2014-07-01	0
254	Guacheta	Boyaca	0	0	0	0	0	0	0	0	6.6	2896.9	2014-07-01	0
255	Guacheta	Boyaca	0	0	0	0	0	0	0	0	1.86	2896.9	2014-07-01	0
256	Guacheta	Boyaca	0	0	0	0	1	0	0	0	4.76	2536.12	2014-07-01	0
257	Guacheta	Boyaca	0	0	0	0	0	0	0	0	7.75	2536.12	2014-07-01	0
258	Guacheta	Boyaca	0	0	0	0	1	1	0	0	6.98	2593.4	2014-07-01	0
259	Guacheta	Boyaca	0	0	0	0	1	0	0	0	8.13	2593.4	2014-07-01	0
260	Guacheta	Boyaca	0	0	0	0	1	0	0	0	4.38	2593.4	2014-07-01	0
261	Guacheta	Boyaca	0	0	0	0	1	0	0	0	10.3	2586.21	2014-07-01	0
262	Guacheta	Boyaca	0	1	0	0	1	0	0	1	2.08	2586.21	2014-07-01	0
263	Guacheta	Boyaca	0	0	0	0	0	0	0	0	5.55	2586.21	2014-07-01	0
264	Guacheta	Boyaca	0	1	0	0	1	0	0	1	6.57	2586.21	2014-07-01	0
265	Guacheta	Boyaca	0	0	0	0	1	1	0	1	50.3	2586.21	2014-07-01	0
266	Guacheta	Boyaca	0	0	0	0	1	1	0	0	11.3	2797.87	2014-07-01	0
267	Guacheta	Boyaca	0	0	0	0	1	0	0	1	7.95	2797.87	2014-07-01	0
268	Guacheta	Boyaca	0	0	0	0	1	0	0	0	6.22	2797.87	2014-07-01	0
269	Guacheta	Boyaca	0	0	0	0	0	0	0	0	2.18	2797.87	2014-07-01	0
270	Guacheta	Boyaca	0	0	0	0	0	0	0	1	5.36	2797.87	2014-07-01	0
281	Viracacha	Boyaca	0	0	0	1	0	0	0	0	4.2	2559	2014-07-01	1
282	Viracacha	Boyaca	0	0	0	1	0	0	0	0	2.38	2559	2014-07-01	1
283	Viracacha	Boyaca	0	0	0	1	0	1	0	0	20.17	2559	2014-07-01	1
284	Viracacha	Boyaca	0	0	0	1	0	0	0	0	0.47	2559	2014-07-01	1
285	Viracacha	Boyaca	0	0	0	1	0	0	0	0	7.14	2559	2014-07-01	1
286	Viracacha	Boyaca	0	0	0	1	0	0	0	0	1.04	2559	2014-07-01	1
287	Viracacha	Boyaca	0	0	0	1	0	1	0	0	0.5	2559	2014-07-01	1
288	Viracacha	Boyaca	0	0	0	1	0	0	0	0	0.86	3128.73	2014-07-01	1
289	Viracacha	Boyaca	0	0	0	1	0	0	0	0	4.37	3128.73	2014-07-01	1
290	Viracacha	Boyaca	0	0	0	1	0	0	0	0	1.66	3128.73	2014-07-01	1
291	Viracacha	Boyaca	0	0	0	1	0	0	0	0	4.28	3128.73	2014-07-01	1
292	Viracacha	Boyaca	0	0	1	0	0	0	0	0	3.68	3128.73	2014-07-01	1
293	Viracacha	Boyaca	0	0	0	1	0	0	0	0	4.16	3128.73	2014-07-01	1
294	Viracacha	Boyaca	0	0	0	1	0	0	0	0	0	3128.73	2014-07-01	1
295	Viracacha	Boyaca	0	0	0	1	0	0	0	0	0	3128.73	2014-07-01	1
296	Viracacha	Boyaca	0	0	0	1	0	0	0	0	0	3128.73	2014-07-01	1
297	Viracacha	Boyaca	0	0	0	1	0	0	0	0	0.42	3128.73	2014-07-01	1
298	Viracacha	Boyaca	0	0	0	1	0	0	0	0	5.15	3128.73	2014-07-01	1
299	Viracacha	Boyaca	0	0	0	0	0	0	0	0	0	3128.73	2014-07-01	1
300	Viracacha	Boyaca	0	0	0	0	0	0	0	0	1.83	3128.73	2014-07-01	1
301	Rondon	Boyaca	0	0	0	0	0	0	0	0	0.59	2243.2	2014-07-01	1
302	Rondon	Boyaca	0	0	0	0	0	0	0	0	2.56	2243.2	2014-07-01	1
303	Rondon	Boyaca	0	0	0	0	0	0	0	0	0.45	2243.2	2014-07-01	1
304	Rondon	Boyaca	0	0	0	0	0	0	0	0	4.5	2243.2	2014-07-01	1
305	Rondon	Boyaca	0	0	0	0	0	0	0	0	3.75	2243.2	2014-07-01	1
306	Rondon	Boyaca	0	0	0	0	0	0	0	0	4.26	2243.2	2014-07-01	1
307	Rondon	Boyaca	0	0	0	0	0	0	0	0	2.8	2243.2	2014-07-01	1
308	Rondon	Boyaca	0	0	0	0	0	0	0	0	2.66	2243.2	2014-07-01	1
309	Rondon	Boyaca	0	0	0	0	0	1	0	0	4.21	2243.2	2014-07-01	1
310	Rondon	Boyaca	0	0	0	0	0	0	0	0	0.44	2243.2	2014-07-01	1
311	Viracacha	Boyaca	0	0	0	1	0	1	0	0	3.17	2852.73	2014-07-01	1
312	Viracacha	Boyaca	0	0	0	1	0	1	0	1	0.55	2852.73	2014-07-01	1
313	Viracacha	Boyaca	0	0	1	1	0	1	0	0	1.82	2852.73	2014-07-01	1
314	Viracacha	Boyaca	0	0	1	1	0	0	0	0	3.57	2852.73	2014-07-01	1
315	Viracacha	Boyaca	0	0	0	1	0	0	0	0	5.98	2852.73	2014-07-01	1
316	Viracacha	Boyaca	0	0	1	1	0	0	0	0	1.58	2852.73	2014-07-01	1
317	Viracacha	Boyaca	0	0	0	1	0	0	0	0	3.7	2852.73	2014-07-01	1
318	Viracacha	Boyaca	0	0	0	1	0	0	0	0	1.66	2852.73	2014-07-01	1
319	Viracacha	Boyaca	0	0	1	1	0	0	0	0	0.44	2852.73	2014-07-01	1
320	Viracacha	Boyaca	0	0	1	1	0	0	0	1	0.5	2852.73	2014-07-01	1
321	Sta Rosa de Vitelmo	Boyaca	0	0	0	0	0	0	0	0	2.7	3066.16	2014-07-01	0
323	Sta Rosa de Vitelmo	Boyaca	0	0	0	0	0	0	0	0	2.48	3066.16	2014-07-01	0
324	Sta Rosa de Vitelmo	Boyaca	0	0	0	0	0	0	0	0	0	3066.16	2014-07-01	0
325	Sta Rosa de Vitelmo	Boyaca	0	0	0	0	0	0	0	0	1.73	3066.16	2014-07-01	0
326	Sta Rosa de Vitelmo	Boyaca	0	0	0	0	0	0	0	0	0.87	3066.16	2014-07-01	0
327	Sta Rosa de Vitelmo	Boyaca	0	0	0	0	0	0	0	0	1.49	3066.16	2014-07-01	0
328	Sta Rosa de Vitelmo	Boyaca	0	0	0	0	0	0	0	0	1.84	3066.16	2014-07-01	0
329	Sta Rosa de Vitelmo	Boyaca	0	0	0	0	0	0	0	0	0	3066.16	2014-07-01	0
330	Sta Rosa de Vitelmo	Boyaca	0	0	0	0	0	0	0	0	2.16	3066.16	2014-07-01	0
331	Tutauza	Boyaca	0	0	0	0	0	0	0	0	1.18	3139.37	2014-07-01	0
332	Tutauza	Boyaca	0	0	0	0	0	0	0	1	3.93	3139.37	2014-07-01	0
333	Tutauza	Boyaca	0	0	0	1	0	0	0	0	0.77	3139.37	2014-07-01	0
334	Tutauza	Boyaca	0	0	0	0	0	0	0	0	0	3139.37	2014-07-01	0
335	Tutauza	Boyaca	0	0	0	0	0	0	0	0	2.2	3139.37	2014-07-01	0
336	Tutauza	Boyaca	0	0	0	1	0	0	0	1	17.1	3139.37	2014-07-01	0
337	Tutauza	Boyaca	0	0	0	1	0	0	0	0	2.79	3139.37	2014-07-01	0
338	Tutauza	Boyaca	0	0	0	1	0	0	0	0	0	3139.37	2014-07-01	0
339	Tutauza	Boyaca	0	0	0	0	0	0	0	0	9.48	3139.37	2014-07-01	0
340	Tutauza	Boyaca	0	0	0	1	0	0	0	0	0.88	3139.37	2014-07-01	0
341	Tutauza	Boyaca	0	0	0	0	0	0	0	0	4.59	2761.63	2014-07-01	0
342	Tutauza	Boyaca	0	0	1	0	0	0	0	0	5.43	2761.63	2014-07-01	0
343	Tutauza	Boyaca	0	0	0	0	0	0	0	0	1.73	2761.63	2014-07-01	0
344	Tutauza	Boyaca	0	0	1	0	0	1	0	0	9.24	2761.63	2014-07-01	0
345	Tutauza	Boyaca	0	0	0	0	0	0	0	0	9.83	2761.63	2014-07-01	0
346	Tutauza	Boyaca	0	0	0	0	0	0	1	0	1.73	2761.63	2014-07-01	0
347	Tutauza	Boyaca	0	0	0	0	0	0	1	0	3.86	2761.63	2014-07-01	0
348	Tutauza	Boyaca	0	0	0	0	0	0	0	0	8.13	2761.63	2014-07-01	0
349	Tutauza	Boyaca	0	0	0	0	0	0	0	0	11.1	2761.63	2014-07-01	0
350	Tutauza	Boyaca	0	0	0	0	0	0	0	0	0.78	2761.63	2014-07-01	0
351	Belem	Boyaca	0	0	0	0	0	0	0	0	9.89	2641.79	2014-07-01	0
352	Belem	Boyaca	0	0	0	0	0	0	0	0	4.12	2641.79	2014-07-01	0
353	Belem	Boyaca	0	0	0	0	0	0	0	0	10.5	2641.79	2014-07-01	0
354	Belem	Boyaca	0	0	0	0	0	0	0	0	2.92	2641.79	2014-07-01	0
355	Belem	Boyaca	0	0	0	0	0	0	0	0	4.09	2641.79	2014-07-01	0
356	Belem	Boyaca	0	0	0	0	0	0	0	0	2.74	2641.79	2014-07-01	0
357	Belem	Boyaca	0	0	0	1	0	0	0	0	3	2641.79	2014-07-01	0
358	Belem	Boyaca	0	0	0	0	0	0	0	0	10.8	2641.79	2014-07-01	0
359	Belem	Boyaca	0	0	0	0	0	0	0	0	0	2641.79	2014-07-01	0
360	Belem	Boyaca	0	0	1	0	0	0	0	0	3.84	2641.79	2014-07-01	0
361	Belem	Boyaca	0	0	0	0	0	1	0	0	11.7	2641.79	2014-07-01	0
362	Belem	Boyaca	0	0	0	0	0	0	0	0	14.1	2641.79	2014-07-01	0
363	Belem	Boyaca	0	0	0	0	0	0	0	0	6.12	2641.79	2014-07-01	0
364	Belem	Boyaca	0	0	0	0	0	0	0	0	0.54	2641.79	2014-07-01	0
365	Belem	Boyaca	0	0	0	0	0	0	0	0	7.4	2641.79	2014-07-01	0
366	Ovejas	Sucre	0	0	0	0	0	0	0	0	2.31	191.396	2014-03-01	0
367	Ovejas	Sucre	0	0	0	0	0	0	0	0	0	191.396	2014-03-01	0
368	Ovejas	Sucre	0	0	0	0	0	0	0	0	0.65	191.396	2014-03-01	0
369	Ovejas	Sucre	0	0	0	0	0	0	0	0	2.08	191.396	2014-03-01	0
370	Ovejas	Sucre	0	0	0	0	0	0	0	0	11.97	191.396	2014-03-01	0
371	Ovejas	Sucre	0	0	0	0	0	0	0	0	0	191.396	2014-03-01	0
372	Ovejas	Sucre	0	0	0	0	0	0	0	0	2.52	191.396	2014-03-01	0
373	Ovejas	Sucre	0	0	0	0	0	0	0	0	1.96	191.396	2014-03-01	0
374	Ovejas	Sucre	0	0	0	0	0	0	0	0	0.81	208.115	2014-03-01	0
375	Ovejas	Sucre	0	0	0	0	0	0	0	0	2.8	208.115	2014-03-01	0
376	Ovejas	Sucre	0	0	0	0	0	0	0	0	2.43	208.115	2014-03-01	0
377	Ovejas	Sucre	0	0	0	0	0	0	0	0	4	208.115	2014-03-01	0
378	Ovejas	Sucre	0	0	0	0	0	0	0	0	0	208.115	2014-03-01	0
379	Ovejas	Sucre	0	0	0	0	0	0	0	0	2.29	208.115	2014-03-01	0
380	Ovejas	Sucre	0	0	0	0	0	0	0	0	0.54	208.115	2014-03-01	0
381	Ovejas	Sucre	0	0	0	0	0	0	0	0	1.34	208.115	2014-03-01	0
382	Ovejas	Sucre	0	0	0	0	0	0	0	0	4.52	208.115	2014-03-01	0
383	Ovejas	Sucre	0	0	0	0	0	0	0	0	6.96	208.115	2014-03-01	0
384	Ovejas	Sucre	0	0	0	0	0	0	0	0	2.42	208.115	2014-03-01	0
385	Ovejas	Sucre	0	0	0	0	0	0	0	0	2.99	208.115	2014-03-01	0
386	Ovejas	Sucre	0	0	0	0	0	0	0	0	4.42	216.925	2014-03-01	0
387	Ovejas	Sucre	0	0	0	0	0	0	0	0	0.34	216.925	2014-03-01	0
388	Ovejas	Sucre	0	0	0	0	0	0	0	0	5.97	216.925	2014-03-01	0
389	Ovejas	Sucre	0	0	0	0	0	0	0	0	6.03	216.925	2014-03-01	0
390	Ovejas	Sucre	0	0	0	0	1	0	0	0	2.96	216.925	2014-03-01	0
391	Ovejas	Sucre	0	0	0	0	0	0	0	0	1.6	216.925	2014-03-01	0
392	Ovejas	Sucre	0	0	0	0	0	0	0	0	4.26	216.925	2014-03-01	0
393	Ovejas	Sucre	0	0	0	0	0	0	0	0	4	216.925	2014-03-01	0
394	Ovejas	Sucre	0	0	0	0	0	0	0	0	9.3	216.925	2014-03-01	0
395	Ovejas	Sucre	0	0	0	0	0	0	0	0	1.01	216.925	2014-03-01	0
396	Ovejas	Sucre	0	0	0	0	0	0	0	0	2.39	216.925	2014-03-01	0
397	Ovejas	Sucre	0	0	0	0	0	0	0	0	2.92	216.925	2014-03-01	0
398	Ovejas	Sucre	0	0	0	0	0	0	0	0	3.33	216.925	2014-03-01	0
399	Ovejas	Sucre	0	0	0	0	0	0	0	0	2.19	216.925	2014-03-01	0
400	Ovejas	Sucre	0	0	0	0	0	0	0	0	9.09	216.925	2014-03-01	0
401	Palmitos	Sucre	0	0	0	0	0	0	0	0	0.72	198.451	2014-03-01	0
402	Palmitos	Sucre	0	0	0	0	0	0	0	0	0	198.451	2014-03-01	0
403	Palmitos	Sucre	0	0	0	0	0	0	0	0	0.86	198.451	2014-03-01	0
404	San marcos	Sucre	0	0	0	0	0	0	0	0	0	26.1563	2014-03-01	0
405	San marcos	Sucre	0	0	0	0	0	0	0	0	4.44	26.1563	2014-03-01	0
406	San marcos	Sucre	0	0	0	1	0	0	0	1	1.16	26.1563	2014-03-01	0
407	San marcos	Sucre	0	0	0	0	0	0	0	0	0.81	26.1563	2014-03-01	0
408	San marcos	Sucre	0	0	0	0	0	0	0	0	7.86	26.1563	2014-03-01	0
409	San marcos	Sucre	0	0	0	1	0	0	0	0	2.8	26.1563	2014-03-01	0
410	San marcos	Sucre	0	0	0	1	0	0	0	0	2.71	26.1563	2014-03-01	0
411	San marcos	Sucre	0	0	0	1	0	0	0	0	2.41	26.1563	2014-03-01	0
412	San marcos	Sucre	0	0	0	1	0	0	0	0	2.4	26.1563	2014-03-01	0
413	San marcos	Sucre	0	0	0	0	0	0	0	0	1.84	26.1563	2014-03-01	0
414	San marcos	Sucre	0	0	0	0	0	0	0	1	0.68	26.1563	2014-03-01	0
415	San marcos	Sucre	0	0	0	1	0	0	0	0	0	26.1563	2014-03-01	0
416	San marcos	Sucre	0	0	0	0	0	0	0	0	6.38	26.1563	2014-03-01	0
417	San marcos	Sucre	0	0	0	1	0	0	0	0	5.4	26.1563	2014-03-01	0
418	San marcos	Sucre	0	0	0	1	0	0	0	1	0.58	26.1563	2014-03-01	0
419	San marcos	Sucre	0	0	0	0	0	0	0	0	5.15	26.1563	2014-03-01	0
420	San marcos	Sucre	0	0	0	0	0	0	0	0	7.14	26.1563	2014-03-01	0
421	San marcos	Sucre	0	0	0	0	0	0	0	0	2.46	26.1563	2014-03-01	0
422	San marcos	Sucre	0	0	0	0	0	0	0	0	0	26.1563	2014-03-01	0
423	San marcos	Sucre	0	0	0	1	0	0	0	0	0	26.1563	2014-03-01	0
424	San marcos	Sucre	0	0	0	1	0	0	0	0	0	26.1563	2014-03-01	0
425	San marcos	Sucre	0	0	0	0	0	0	0	0	16.6	26.1563	2014-03-01	0
426	San marcos	Sucre	0	0	0	0	0	0	0	0	4.05	26.1563	2014-03-01	0
427	San marcos	Sucre	0	0	0	0	0	0	0	0	2.28	26.1563	2014-03-01	0
428	San marcos	Sucre	0	0	0	0	0	0	0	0	4.63	26.1563	2014-03-01	0
429	Colosa	Sucre	0	0	0	0	0	0	0	0	13.01	94.3282	2014-03-01	0
430	Colosa	Sucre	0	0	0	0	0	0	0	0	0	94.3282	2014-03-01	0
431	Colosa	Sucre	0	0	0	0	0	0	0	0	0.53	94.3282	2014-03-01	0
432	Colosa	Sucre	0	0	0	0	0	0	0	0	2.79	94.3282	2014-03-01	0
433	Colosa	Sucre	0	0	0	0	0	0	0	0	6.55	94.3282	2014-03-01	0
434	Colosa	Sucre	0	0	0	0	0	0	0	0	2.3	94.3282	2014-03-01	0
435	Colosa	Sucre	0	0	0	0	0	0	0	0	16.4	94.3282	2014-03-01	0
436	Colosa	Sucre	0	0	0	0	0	0	0	0	2.3	94.3282	2014-03-01	0
437	Colosa	Sucre	0	0	0	0	0	0	0	0	2.01	94.3282	2014-03-01	0
438	Colosa	Sucre	0	0	0	0	0	0	0	0	0	94.3282	2014-03-01	0
439	Colosa	Sucre	0	0	0	1	0	0	0	0	5.44	94.3282	2014-03-01	0
440	Colosa	Sucre	0	0	0	0	0	0	0	0	1.82	94.3282	2014-03-01	0
441	Colosa	Sucre	0	0	0	0	0	0	0	0	11.3	94.3282	2014-03-01	0
442	Colosa	Sucre	0	0	0	0	0	0	0	0	10.7	94.3282	2014-03-01	0
443	Colosa	Sucre	0	0	0	0	0	0	0	0	15.3	94.3282	2014-03-01	0
444	Sincelejo	Sucre	0	0	0	0	0	0	0	0	3.16	178.618	2014-03-01	0
445	Sincelejo	Sucre	0	0	0	1	0	0	0	0	0	178.618	2014-03-01	0
446	Sincelejo	Sucre	0	0	0	1	0	0	0	0	0.68	178.618	2014-03-01	0
447	Sincelejo	Sucre	0	0	0	1	0	0	0	0	0.5	178.618	2014-03-01	0
448	Sincelejo	Sucre	0	0	0	0	0	0	0	0	9.85	178.618	2014-03-01	0
449	Ovejas	Sucre	0	0	0	0	0	0	0	0	1.68	396.532	2014-03-01	0
450	Ovejas	Sucre	0	0	0	0	0	0	0	0	4.76	396.532	2014-03-01	0
451	Ovejas	Sucre	0	0	0	1	0	0	0	0	4.34	396.532	2014-03-01	0
452	Ovejas	Sucre	0	0	0	0	0	0	0	0	0	396.532	2014-03-01	0
453	Ovejas	Sucre	0	0	0	0	0	0	0	0	4.26	396.532	2014-03-01	0
454	Ovejas	Sucre	0	0	0	0	0	0	0	0	2.46	396.532	2014-03-01	0
455	Ovejas	Sucre	0	0	0	0	0	0	0	0	1.7	396.532	2014-03-01	0
456	Ovejas	Sucre	0	0	0	0	0	0	0	0	0.98	396.532	2014-03-01	0
457	Ovejas	Sucre	0	0	0	0	0	0	0	0	0.49	396.532	2014-03-01	0
458	Ovejas	Sucre	0	0	0	0	0	0	0	0	5.76	396.532	2014-03-01	0
459	Ovejas	Sucre	0	0	0	0	0	0	0	0	5	396.532	2014-03-01	0
460	Ovejas	Sucre	0	0	0	1	0	0	0	0	2.77	396.532	2014-03-01	0
461	Carmen de bolivar	Sucre	0	0	0	0	0	0	0	0	0.41	189.853	2013-03-01	0
462	Carmen de bolivar	Sucre	0	0	0	0	0	0	0	0	3.24	189.853	2013-03-01	0
463	Carmen de bolivar	Sucre	0	0	0	1	0	0	0	0	3.14	189.853	2013-03-01	0
464	Carmen de bolivar	Sucre	0	0	0	1	0	0	0	0	2.19	189.853	2013-03-01	0
465	Carmen de bolivar	Sucre	0	0	0	1	0	0	0	0	2.95	189.853	2013-03-01	0
466	Carmen de bolivar	Sucre	0	0	0	0	0	0	0	0	1.22	189.853	2013-03-01	0
467	Carmen de bolivar	Sucre	0	0	0	1	0	0	0	0	4.84	189.853	2013-03-01	0
468	Carmen de bolivar	Sucre	0	0	0	1	0	0	0	0	2.18	189.853	2013-03-01	0
469	Carmen de bolivar	Sucre	0	0	0	0	0	0	0	0	2.57	189.853	2013-03-01	0
470	Carmen de bolivar	Sucre	0	0	0	0	0	0	0	0	0.99	189.853	2013-03-01	0
471	Carmen de bolivar	Sucre	0	0	0	0	0	0	0	1	0.97	189.853	2013-03-01	0
472	Carmen de bolivar	Sucre	0	0	0	0	0	0	0	0	2.52	189.853	2013-03-01	0
473	Carmen de bolivar	Sucre	0	0	0	0	0	0	0	1	7.69	189.853	2013-03-01	0
474	Carmen de bolivar	Sucre	0	0	0	0	0	0	0	0	4.58	189.853	2013-03-01	0
475	Carmen de bolivar	Sucre	0	0	0	0	0	0	0	0	2.29	189.853	2013-03-01	0
476	Carmen de bolivar	Sucre	0	0	0	0	0	0	0	0	0	189.853	2013-03-01	0
477	Carmen de bolivar	Sucre	0	0	0	0	0	0	0	0	12.1	189.853	2013-03-01	0
478	Carmen de bolivar	Sucre	0	0	0	0	0	0	0	0	29.74	189.853	2013-03-01	0
479	El Roble	Sucre	0	0	0	0	0	0	0	0	13.57	143.708	2014-03-01	0
480	El Roble	Sucre	0	0	0	0	0	0	0	0	3.25	143.708	2014-03-01	0
481	El Roble	Sucre	0	0	0	0	0	0	0	0	2.5	143.708	2014-03-01	0
482	El Roble	Sucre	0	0	0	0	0	0	0	0	1.83	143.708	2014-03-01	0
483	El Roble	Sucre	0	0	0	1	0	0	0	0	1.08	143.708	2014-03-01	0
484	El Roble	Sucre	0	0	0	0	0	0	0	0	4.1	143.708	2014-03-01	0
485	El Roble	Sucre	0	0	0	0	0	0	0	0	12.1	143.708	2014-03-01	0
486	El Roble	Sucre	0	0	0	1	0	0	0	0	14.7	143.708	2014-03-01	0
487	El Roble	Sucre	0	0	0	0	0	0	0	0	1.14	143.708	2014-03-01	0
488	El Roble	Sucre	0	0	0	0	0	0	0	0	3.72	143.708	2014-03-01	0
489	El Roble	Sucre	0	0	0	0	0	0	0	0	1.92	143.708	2014-03-01	0
490	El Roble	Sucre	0	0	0	0	0	0	0	0	2.48	143.708	2014-03-01	0
491	El Roble	Sucre	0	0	0	0	0	0	0	0	4.86	143.708	2014-03-01	0
492	El Roble	Sucre	0	0	0	1	0	0	0	0	5.3	143.708	2014-03-01	0
493	El Roble	Sucre	0	0	0	1	0	0	0	0	13.85	143.708	2014-03-01	0
494	El Roble	Sucre	0	0	0	1	0	0	0	1	0.61	143.708	2014-03-01	0
495	Ovejas	Sucre	0	0	0	1	0	0	0	0	7.18	416.798	2014-03-01	0
496	Ovejas	Sucre	0	0	0	1	0	0	0	0	5.44	416.798	2014-03-01	0
497	Ovejas	Sucre	0	0	0	1	0	0	0	0	0.47	416.798	2014-03-01	0
498	Ovejas	Sucre	0	0	0	1	0	0	0	0	2.25	416.798	2014-03-01	0
499	Ovejas	Sucre	0	0	0	1	0	0	0	0	1.32	416.798	2014-03-01	0
500	Ovejas	Sucre	0	0	0	0	0	0	0	0	0.52	416.798	2014-03-01	0
501	Ovejas	Sucre	0	0	0	0	0	0	0	0	0	416.798	2014-03-01	0
502	Ovejas	Sucre	0	0	0	0	0	0	0	0	1.98	416.798	2014-03-01	0
503	Ovejas	Sucre	0	0	0	1	0	0	0	0	0.59	416.798	2014-03-01	0
504	Ovejas	Sucre	0	0	0	1	0	0	0	0	1.99	416.798	2014-03-01	0
505	Ovejas	Sucre	0	0	0	1	0	0	0	0	0.5	416.798	2014-03-01	0
506	Ovejas	Sucre	0	0	0	1	0	0	0	0	7.92	416.798	2014-03-01	0
507	Ovejas	Sucre	0	0	0	0	0	0	0	0	0.52	416.798	2014-03-01	0
508	Ovejas	Sucre	0	0	0	0	0	0	0	0	2.35	416.798	2014-03-01	0
509	Ovejas	Sucre	0	0	0	0	0	0	0	0	4.65	416.798	2014-03-01	0
